# Supplementary material for: GhCYP710A1 Participates in Cotton Resistance to Verticillium Wilt by Regulating Stigmasterol Synthesis and Plasma Membrane Stability
Source: Int J Mol Sci. 2022 Jul 29;23(15):8437. doi: 10.3390/ijms23158437 (PMC9368853; doi:10.3390/ijms23158437)
Supplement: Supplementary file 1 [file ijms-23-08437-s001.zip]

Archive with 3 entries (3 files):
- Figure S1.jpg
- Figure S2.jpg
- The legend of Figure S1 and Figure S2.pdf
